# Supplementary material for: Functional node layout in Metroidvania game worlds: A complex network analysis
Source: PLoS One. 2026 Jul 31;21(7):e0354705. doi: 10.1371/journal.pone.0354705 (PMC13426921; doi:10.1371/journal.pone.0354705)
Supplement: S1 Table — (XLSX) [file pone.0354705.s001.xlsx]

## Sheet: Sheet1
Functional Node	k (hop)	Coverage (Observed)	Coverage (Random Mean)	Coverage (z)	Coverage (p)	Redundancy (Observed)	Redundancy (Random Mean)	Redundancy (z)	Redundancy (p)
Save Point	1	0.383871	0.386852	-0.148644	0.931069	0.422581	0.463984	-1.86016	0.071928
Save Point	2	0.716129	0.655923	1.71725	0.086913	0.987097	1.05861	-1.25316	0.212787
Save Point	3	0.909677	0.845065	1.80403	0.060939	1.82581	1.95965	-1.3161	0.193806
Save Point	4	0.983871	0.94059	1.64113	0.084915	3.02903	3.17387	-0.915567	0.381618
Save Point	5	0.993548	0.979055	0.877108	0.402597	4.48387	4.65992	-0.790812	0.451548
Save Point	6	1	0.992726	0.763084	0.514486	6.26452	6.42689	-0.55839	0.583417
Save Point	7	1	0.997516	0.482037	0.838162	8.23226	8.41813	-0.523852	0.62038
Save Point	8	1	0.999239	0.28268	1	10.4548	10.6339	-0.426233	0.672328
Save Point	9	1	0.9998	0.152025	1	12.7774	13.0221	-0.50287	0.621379
Save Point	10	1	0.999945	0.075454	1	15.0903	15.503	-0.738467	0.484515
Teleport Point	1	0.080645	0.113552	-2.71909	0.007992	0.083871	0.118603	-2.85677	0.005994
Teleport Point	2	0.187097	0.239752	-1.79661	0.075924	0.196774	0.271287	-2.32478	0.016983
Teleport Point	3	0.348387	0.396252	-1.00066	0.33966	0.370968	0.502177	-2.28464	0.028971
Teleport Point	4	0.564516	0.557087	0.117838	0.928072	0.654839	0.813852	-1.81872	0.076923
Teleport Point	5	0.741935	0.696623	0.623202	0.537463	0.970968	1.1955	-1.83317	0.066933
Teleport Point	6	0.887097	0.806116	1.11775	0.262737	1.40645	1.64809	-1.51593	0.13986
Teleport Point	7	0.96129	0.882594	1.20948	0.212787	1.89032	2.15809	-1.35137	0.175824
Teleport Point	8	0.987097	0.932758	1.03333	0.236763	2.39677	2.72535	-1.39895	0.15984
Teleport Point	9	0.996774	0.964342	0.827394	0.316683	2.96774	3.33534	-1.36113	0.178821
Teleport Point	10	1	0.982006	0.656835	0.412587	3.51613	3.96955	-1.49958	0.13986
Boss Point	1	0.183871	0.188835	-0.333717	0.763237	0.190323	0.20439	-0.928193	0.403596
Boss Point	2	0.345161	0.374684	-0.871203	0.396603	0.396774	0.465971	-1.70635	0.0999
Boss Point	3	0.548387	0.574745	-0.536895	0.596404	0.716129	0.864313	-1.97956	0.04995
Boss Point	4	0.758065	0.742726	0.282606	0.78022	1.15806	1.40005	-2.11461	0.036963
Boss Point	5	0.919355	0.858187	1.21338	0.22977	1.72258	2.05739	-2.10818	0.03996
Boss Point	6	0.987097	0.928184	1.44955	0.108891	2.35161	2.83827	-2.3708	0.021978
Boss Point	7	1	0.965594	1.17328	0.166833	3.11936	3.71765	-2.3794	0.017982
Boss Point	8	1	0.984323	0.839882	0.358641	4.01936	4.69862	-2.28566	0.025974
Boss Point	9	1	0.993794	0.563889	0.683317	5.04193	5.75579	-2.07122	0.036963
Boss Point	10	1	0.997616	0.395897	0.884116	6.10323	6.85347	-1.89859	0.062937
