# Supplementary material for: Functional node layout in Metroidvania game worlds: A complex network analysis
Source: PLoS One. 2026 Jul 31;21(7):e0354705. doi: 10.1371/journal.pone.0354705 (PMC13426921; doi:10.1371/journal.pone.0354705)
Supplement: S2 Table — (XLSX) [file pone.0354705.s002.xlsx]

## Sheet: Sheet1
Functional Node	k (hop)	Coverage (Observed)	Coverage (Random Mean)	Coverage (z)	Coverage (p)	Redundancy (Observed)	Redundancy (Random Mean)	Redundancy (z)	Redundancy (p)
Save Point	1	0.374341	0.302025	5.6446	0.000999	0.393673	0.344657	3.95225	0.000999
Save Point	2	0.667838	0.529301	5.54137	0.000999	0.834798	0.73938	3.05871	0.003996
Save Point	3	0.857645	0.716989	4.37878	0.000999	1.37786	1.28085	1.67252	0.08991
Save Point	4	0.938489	0.842295	2.94016	0.003996	2.06151	1.95256	1.22918	0.21978
Save Point	5	0.970123	0.915527	1.90938	0.045954	2.88928	2.74406	1.17744	0.238761
Save Point	6	0.991213	0.954754	1.56871	0.08991	3.88576	3.65527	1.40356	0.15984
Save Point	7	1	0.974654	1.40663	0.111888	4.98243	4.70313	1.28863	0.200799
Save Point	8	1	0.984573	1.12576	0.228771	6.13884	5.88663	0.89903	0.360639
Save Point	9	1	0.99022	0.944463	0.357642	7.50615	7.2289	0.780615	0.432567
Save Point	10	1	0.993768	0.814348	0.47952	9.0949	8.7333	0.828957	0.398601
Teleport Point	1	0.082601	0.10055	-2.52609	0.018981	0.086116	0.104666	-2.6792	0.012987
Teleport Point	2	0.193322	0.202624	-0.561284	0.603397	0.203866	0.224649	-1.24505	0.222777
Teleport Point	3	0.346221	0.322729	0.835901	0.41958	0.376098	0.389543	-0.432405	0.694306
Teleport Point	4	0.527241	0.445601	2.08066	0.038961	0.608084	0.594392	0.285636	0.791209
Teleport Point	5	0.673111	0.559877	2.32669	0.015984	0.86116	0.835851	0.376245	0.719281
Teleport Point	6	0.785589	0.659733	2.26862	0.01998	1.13884	1.11337	0.279091	0.778222
Teleport Point	7	0.859402	0.742255	1.98491	0.045954	1.46924	1.43209	0.305256	0.74026
Teleport Point	8	0.915641	0.806671	1.86077	0.060939	1.82601	1.79189	0.215339	0.827173
Teleport Point	9	0.949033	0.856916	1.66213	0.087912	2.22496	2.20163	0.115573	0.903097
Teleport Point	10	0.968366	0.895752	1.43933	0.128871	2.68717	2.66119	0.104258	0.918082
Boss Point	1	0.066784	0.079134	-1.99178	0.041958	0.070299	0.081673	-1.80195	0.100899
Boss Point	2	0.142355	0.161886	-1.30074	0.193806	0.147627	0.17578	-1.78697	0.068931
Boss Point	3	0.246046	0.262682	-0.626488	0.545455	0.256591	0.304583	-1.69015	0.100899
Boss Point	4	0.363796	0.370467	-0.174356	0.875125	0.383128	0.464316	-1.87586	0.063936
Boss Point	5	0.485062	0.476656	0.17019	0.879121	0.518453	0.652383	-2.1863	0.030969
Boss Point	6	0.574692	0.575852	-0.019907	0.991009	0.652021	0.868942	-2.58845	0.008991
Boss Point	7	0.673111	0.664234	0.140917	0.886114	0.808436	1.11745	-2.75992	0.005994
Boss Point	8	0.790861	0.738485	0.816791	0.417582	1.01582	1.39738	-2.60914	0.007992
Boss Point	9	0.88225	0.799394	1.32101	0.181818	1.23374	1.71461	-2.59604	0.008991
Boss Point	10	0.926186	0.84935	1.29703	0.182817	1.471	2.06967	-2.63133	0.00999
