# Supplementary material for: Functional node layout in Metroidvania game worlds: A complex network analysis
Source: PLoS One. 2026 Jul 31;21(7):e0354705. doi: 10.1371/journal.pone.0354705 (PMC13426921; doi:10.1371/journal.pone.0354705)
Supplement: S3 Table — (XLSX) [file pone.0354705.s003.xlsx]

## Sheet: Sheet1
Functional Node	k (hop)	Coverage (Observed)	Coverage (Random Mean)	Coverage (z)	Coverage (p)	Redundancy (Observed)	Redundancy (Random Mean)	Redundancy (z)	Redundancy (p)
Save Point	1	0.643725	0.536753	4.43286	0.000999	0.777328	0.707923	2.57033	0.012987
Save Point	2	0.919028	0.801717	3.54554	0.000999	1.68016	1.56794	1.71135	0.090909
Save Point	3	0.991903	0.928061	2.38467	0.022977	2.92308	2.75292	1.37127	0.168831
Save Point	4	1	0.976045	1.34243	0.15984	4.55061	4.32978	1.0959	0.266733
Save Point	5	1	0.991559	0.744281	0.518482	6.417	6.20526	0.735321	0.445554
Save Point	6	1	0.996441	0.458333	0.854146	8.583	8.35393	0.611839	0.537463
Save Point	7	1	0.998283	0.317266	1	11.0607	10.7891	0.583046	0.578422
Save Point	8	1	0.999117	0.229108	1	13.8502	13.5191	0.582999	0.569431
Save Point	9	1	0.999518	0.182053	1	16.7247	16.408	0.464722	0.636364
Save Point	10	1	0.999737	0.151138	1	19.8219	19.4527	0.465371	0.628372
Teleport Point	1	0.234818	0.1927	2.52521	0.012987	0.242915	0.208879	2.0403	0.056943
Teleport Point	2	0.481781	0.375085	3.07613	0.004995	0.518219	0.463024	1.40669	0.162837
Teleport Point	3	0.700405	0.556073	2.82303	0.008991	0.931174	0.812842	1.62243	0.103896
Teleport Point	4	0.866397	0.713955	2.50317	0.015984	1.45749	1.27678	1.56163	0.114885
Teleport Point	5	0.959514	0.829591	2.09846	0.035964	2.02834	1.82989	1.22512	0.221778
Teleport Point	6	0.983806	0.903385	1.49265	0.101898	2.62348	2.45924	0.791048	0.431568
Teleport Point	7	0.995951	0.947543	1.16428	0.183816	3.36437	3.17137	0.746054	0.448551
Teleport Point	8	1	0.971352	0.926472	0.271728	4.23887	3.96813	0.864956	0.378621
Teleport Point	9	1	0.983648	0.729531	0.444555	5.20243	4.81385	1.04024	0.295704
Teleport Point	10	1	0.990575	0.608327	0.764236	6.1336	5.70148	0.9938	0.320679
Boss Point	1	0.263158	0.282178	-0.998108	0.338661	0.267206	0.31883	-2.61256	0.007992
Boss Point	2	0.506073	0.513429	-0.197192	0.875125	0.550607	0.705008	-3.25419	0.000999
Boss Point	3	0.757085	0.707397	1.02957	0.310689	0.963563	1.23874	-3.05214	0.002997
Boss Point	4	0.878543	0.843769	0.720057	0.478521	1.47368	1.94628	-3.32187	0.001998
Boss Point	5	0.94332	0.922401	0.518957	0.614386	2.1498	2.78939	-3.21866	0.001998
Boss Point	6	0.983806	0.962283	0.708482	0.528472	2.97571	3.75184	-3.02095	0.001998
Boss Point	7	0.995951	0.98136	0.680518	0.59041	4.08907	4.84743	-2.36165	0.018981
Boss Point	8	1	0.989992	0.672875	0.696304	5.27126	6.07543	-2.05143	0.035964
Boss Point	9	1	0.994182	0.524455	0.839161	6.5587	7.37861	-1.74084	0.077922
Boss Point	10	1	0.996595	0.414037	0.949051	7.82996	8.74876	-1.67619	0.088911
